# Supplementary material for: Increasingly inbred and fragmented populations of Plasmodium vivax associated with the eastward decline in malaria transmission across the Southwest Pacific
Source: PLoS Negl Trop Dis. 2018 Jan 26;12(1):e0006146. doi: 10.1371/journal.pntd.0006146 (PMC5802943; doi:10.1371/journal.pntd.0006146)
Supplement: S2 File — (XLSX) [file pntd.0006146.s007.xlsx]

## Sheet: Sheet1
Sample ID	MS1	MS2	MS5	MS6	MS7	MS9	MS10	MS12	MS15
Alexishafen1	232	234	178	232	151	153	189	215	254
Alexishafen2	229	226	190	244	160	165	183	209	251
Alexishafen3	232	222	172	244	151	159	171	209	260
Alexishafen4	232	214	190	250	148	168	195	212	248
Alexishafen5	232	278	181	244	145	165	180	212	251
Alexishafen6	229	214	172	232	148	165	159	230	272
Alexishafen7	229	242	178	247	247	174	165	?	269
Alexishafen8	229	226	172	241	148	153	195	209	242
Alexishafen9	235	274	190	253	151	165	195	?	257
Alexishafen10	232	170	193	250	145	156	180	209	251
Alexishafen11	235	218	172	244	163	177	180	?	284
Alexishafen12	232	234	175	244	148	159	192	215	242
Alexishafen13	235	230	172	229	148	168	186	212	251
Alexishafen14	235	242	181	241	139	162	195	212	290
Alexishafen15	232	218	178	244	154	168	174	212	245
Alexishafen16	238	214	184	244	145	165	177	212	239
Alexishafen17	241	234	175	211	151	174	180	212	254
Alexishafen18	244	214	184	253	148	159	177	212	260
Alexishafen19	235	250	187	247	145	156	195	209	311
Alexishafen20	244	242	178	244	154	156	207	?	245
Alexishafen21	232	250	184	241	148	171	207	215	254
Alexishafen22	229	230	178	241	148	159	180	215	260
Alexishafen23	232	238	196	244	145	156	180	212	242
Alexishafen24	244	222	190	247	151	159	171	209	320
Alexishafen25	232	234	178	250	151	174	195	212	251
Alexishafen26	232	222	175	241	151	165	186	209	242
Alexishafen27	238	246	172	244	?	162	195	212	?
Alexishafen28	235	238	181	247	148	162	195	209	260
Alexishafen29	232	226	172	247	145	165	183	212	257
Alexishafen30	235	242	175	253	175	162	180	212	251
Alexishafen31	232	222	187	241	151	168	195	212	251
Alexishafen32	232	218	172	247	148	171	171	209	257
Alexishafen33	232	218	196	211	148	168	198	209	257
Alexishafen34	232	242	?	250	151	159	192	212	242
Alexishafen35	232	226	163	250	157	168	195	212	260
Alexishafen36	232	222	187	241	151	174	195	212	251
Alexishafen37	232	238	178	244	145	159	195	212	269
Alexishafen38	244	210	190	244	154	165	180	209	251
Alexishafen39	232	254	181	211	151	165	171	212	281
Alexishafen40	229	262	181	253	157	174	180	206	254
Alexishafen41	235	234	187	247	157	156	195	206	272
Alexishafen42	232	226	199	250	145	162	171	209	284
Alexishafen43	232	230	184	247	154	165	174	212	242
Alexishafen44	232	226	190	241	145	168	168	209	260
Alexishafen45	229	238	178	250	145	153	198	218	260
Amiten1	229	230	184	250	145	156	183	212	242
Amiten2	232	170	178	247	151	165	195	209	251
Amiten3	229	238	?	232	148	162	210	209	248
Amiten4	232	182	172	211	148	168	195	209	248
Amiten5	235	218	178	244	157	171	195	212	248
Amiten6	235	222	178	247	145	171	180	206	251
Amiten7	232	206	172	250	148	159	195	215	290
Amiten8	229	226	190	244	148	162	195	209	242
Amiten9	226	230	175	211	148	174	174	209	257
Amiten10	232	218	163	247	154	162	162	215	248
Amiten11	235	?	193	250	142	?	?	?	248
Amiten12	232	234	175	247	145	159	195	206	239
Amiten13	241	222	169	247	148	156	195	215	257
Amiten14	232	222	178	247	142	174	189	212	248
Amiten15	229	234	181	256	154	177	204	209	263
Amiten16	235	222	181	247	148	174	183	209	269
Amiten17	232	242	172	247	157	174	195	209	248
Amiten18	232	226	181	250	148	162	189	209	242
Amiten19	223	218	175	211	148	156	189	215	257
Dimer1	229	218	175	247	172	186	183	212	266
Dimer2	232	214	190	232	160	159	198	212	251
Dimer3	235	282	193	247	154	168	195	212	?
Dimer4	235	250	172	244	151	165	186	212	254
Dimer5	232	226	160	250	157	159	180	215	242
Dimer6	229	222	178	?	145	168	?	?	?
Karkum1	235	222	175	247	145	162	192	209	248
Karkum2	232	230	181	253	151	162	183	212	260
Karkum3	232	214	178	244	145	174	174	206	257
Karkum4	235	238	196	250	148	159	180	209	260
Karkum5	241	210	175	259	151	159	198	209	?
Karkum6	229	222	199	244	151	165	186	209	287
Karkum7	229	226	190	211	142	162	186	212	260
Karkum8	235	170	178	256	157	165	177	212	257
Karkum9	232	234	175	250	151	162	183	218	242
Karkum10	235	238	178	244	163	162	180	212	260
Karkum11	232	?	181	226	?	159	?	209	269
Karkum12	235	222	187	241	148	165	195	209	260
Karkum13	235	222	?	238	148	159	?	215	248
Karkum14	241	210	184	244	157	156	192	215	257
Karkum15	232	230	199	247	148	162	171	209	251
Karkum16	232	226	178	250	154	174	171	209	260
Karkum17	232	214	178	256	145	159	183	209	260
Karkum18	232	202	181	247	145	162	192	206	251
Karkum19	?	258	178	220	226	171	186	209	254
Karkum20	232	?	172	256	151	162	?	?	?
Karkum21	235	230	175	250	145	165	186	212	257
Karkum22	235	226	160	247	163	165	198	212	248
Karkum23	232	258	181	238	151	162	171	209	254
Karkum24	?	226	187	262	148	159	177	212	?
Malala1	232	266	175	250	154	162	183	209	251
Malala2	229	222	172	247	151	162	177	209	251
Malala3	238	214	?	241	160	165	?	206	?
Malala4	235	214	172	247	151	162	183	206	251
Malala5	232	258	202	226	172	165	195	212	248
Matukar1	238	226	178	247	157	162	180	215	245
Matukar2	232	226	175	241	145	171	195	?	248
Matukar3	238	246	187	244	157	159	195	227	242
Matukar4	238	226	181	244	151	165	183	212	260
Matukar5	229	226	178	211	148	156	186	212	260
Matukar6	229	222	172	211	157	153	183	206	251
Matukar7	232	222	175	247	166	159	195	227	254
Matukar8	244	230	178	211	148	159	180	212	290
Matukar9	232	234	175	?	157	159	180	209	260
Matukar10	232	226	193	232	139	162	171	212	248
Matukar11	235	210	190	244	151	165	201	212	263
Matukar12	235	210	190	256	151	171	177	212	254
Matukar13	?	226	175	?	157	153	192	212	248
Matukar14	235	242	175	256	145	165	180	215	251
Matukar15	238	214	169	244	145	153	195	209	245
Matukar16	235	?	172	250	151	174	168	215	245
Matukar17	235	234	208	244	160	177	195	215	254
Matukar18	232	?	175	253	?	156	195	209	248
Matukar19	229	238	181	250	157	165	177	188	251
Matukar20	232	226	187	247	154	159	195	?	251
Matukar21	238	242	181	226	154	153	186	209	257
Matukar22	235	?	181	247	148	174	?	?	260
Matukar23	229	230	181	247	151	180	195	212	245
Matukar24	235	222	184	250	145	168	204	209	257
Matukar25	232	218	172	247	?	165	198	?	251
Utu1	229	218	175	244	145	162	180	212	242
Utu2	232	222	178	247	157	165	195	215	248
Utu3	235	222	172	253	157	162	180	218	248
Utu4	229	214	172	235	151	168	171	209	254
Utu5	235	210	181	256	166	159	171	206	260
Utu6	232	242	?	244	145	156	180	218	287
Utu7	235	238	181	238	145	162	195	215	257
Utu8	229	210	190	211	145	?	195	212	245
Utu9	244	250	178	244	145	159	183	215	260
Utu10	232	242	?	244	151	156	177	218	257
Utu11	226	234	181	241	151	162	180	212	248
Utu12	235	226	181	247	145	162	183	215	260
Utu13	?	230	172	247	148	162	210	212	251
Utu14	232	242	166	247	148	156	183	212	254
Utu15	232	222	196	211	151	165	180	209	242
Utu16	241	226	196	238	145	165	180	209	257
Utu17	235	226	?	244	145	159	195	212	242
Utu18	235	238	181	247	145	147	192	209	257
Utu19	232	214	190	241	154	156	?	212	245
Utu20	232	226	184	244	148	156	192	212	245
Utu21	232	250	178	241	151	165	165	209	239
Utu22	229	214	172	253	148	159	189	215	245
Utu23	232	230	172	235	148	168	183	209	248
Utu24	229	226	178	211	172	162	192	218	248
Utu25	235	222	175	244	148	165	195	212	263
Utu26	232	226	193	244	145	165	195	212	260
Utu27	232	242	169	238	145	162	180	212	248
Utu28	232	242	184	244	148	162	177	209	260
Utu29	232	218	190	250	148	168	183	209	242
Utu30	229	250	181	244	145	159	180	212	254
Utu31	232	250	181	247	148	159	165	209	293
Utu32	235	?	181	253	?	168	213	?	?
Utu33	235	222	190	247	157	156	195	209	257
Utu34	235	230	184	253	142	159	204	215	239
Utu35	226	226	178	247	142	165	180	212	251
Wakorma1	235	230	178	235	151	156	183	209	248
Wakorma2	232	222	181	253	145	162	180	209	236
Wakorma3	232	222	184	253	151	162	180	206	251
Wakorma4	232	210	196	247	151	168	180	215	248
Wakorma5	235	258	181	244	151	162	192	212	257
Wakorma6	232	278	160	247	151	165	180	212	248
Wakorma7	232	222	163	250	166	165	195	215	242
Wakorma8	223	218	175	211	148	156	189	209	257
Wakorma9	232	286	181	253	148	171	204	209	257
Wakorma10	235	226	172	244	154	174	204	218	248
Wakorma11	232	218	181	250	145	165	189	218	254
Wakorma12	235	286	181	220	151	162	180	206	248
Wakorma13	235	222	184	232	151	162	195	209	260
Wakorma14	?	254	?	232	148	?	?	212	251
Wakorma15	235	242	172	241	154	153	192	212	257
Wakorma16	229	210	184	253	148	156	174	209	242
Gwinyingi1	235	214	178	262	157	159	195	218	293
Gwinyingi2	232	226	172	244	148	162	195	209	257
Gwinyingi3	229	222	187	250	151	165	189	209	254
Gwinyingi4	235	226	163	241	148	168	204	209	248
Gwinyingi5	235	230	184	238	151	162	183	?	257
IlaitaA1	232	242	169	253	148	159	183	?	257
IlaitaA2	238	238	?	250	148	162	183	209	251
IlaitaA3	232	214	178	244	145	168	189	212	260
IlaitaA4	235	222	169	241	151	168	174	212	248
IlaitaA5	229	222	?	238	145	162	183	218	257
IlaitaA6	232	170	178	247	148	165	174	212	254
IlaitaA7	232	214	178	244	148	162	183	209	254
IlaitaA8	?	254	187	?	148	159	189	212	233
IlaitaA9	232	?	190	229	148	165	195	209	248
IlaitaA10	229	230	172	241	?	159	177	212	245
IlaitaA11	235	226	?	247	160	159	204	209	248
IlaitaA12	235	230	190	250	148	159	174	212	248
IlaitaA13	238	234	175	238	157	168	198	212	245
IlaitaA14	?	?	181	250	?	165	204	209	251
IlaitaA15	232	234	181	247	160	177	195	209	263
IlaitaA16	232	222	?	247	148	159	195	209	248
IlaitaA17	229	214	181	247	145	159	180	212	239
IlaitaA18	232	226	?	?	148	159	180	209	260
IlaitaA19	232	214	178	235	151	171	204	209	257
IlaitaA20	235	222	178	235	151	165	180	209	248
IlaitaA21	238	222	175	244	145	162	183	212	245
IlaitaA22	232	222	184	253	157	168	192	209	245
IlaitaA23	232	218	178	244	157	162	171	209	251
IlaitaA24	229	210	175	259	148	168	195	212	245
IlaitaA25	226	230	175	247	145	174	183	212	257
IlaitaA26	235	222	169	?	148	162	204	209	245
IlaitaA27	232	214	178	247	151	159	180	209	245
IlaitaA28	229	230	181	247	148	159	183	218	245
IlaitaA29	232	222	154	247	151	159	192	209	251
IlaitaA30	229	218	181	244	148	159	183	209	254
IlaitaA31	238	222	178	250	202	168	171	215	260
IlaitaA32	235	210	175	250	148	162	183	209	245
IlaitaA33	229	222	?	247	148	162	186	206	254
IlaitaA34	235	230	175	247	157	168	180	209	254
IlaitaA35	226	214	178	?	148	165	183	209	251
IlaitaA36	232	234	184	241	151	159	183	209	254
IlaitaB1	238	230	181	241	148	168	183	212	290
IlaitaB2	235	246	175	244	154	165	180	209	257
IlaitaB3	232	?	169	211	157	159	192	212	257
IlaitaB4	235	?	184	244	151	162	192	209	248
IlaitaB5	235	214	181	244	151	156	183	209	245
IlaitaB6	238	226	169	250	148	168	168	212	254
IlaitaB7	238	214	178	250	157	165	183	209	245
IlaitaB8	232	254	181	244	148	165	174	218	245
IlaitaB9	232	246	181	241	154	159	192	212	245
IlaitaB10	232	234	175	250	145	162	192	215	260
IlaitaB11	232	222	178	232	151	159	195	212	266
IlaitaB12	238	230	178	244	151	168	183	212	233
IlaitaB13	232	206	196	253	145	165	204	209	260
IlaitaB14	232	238	175	211	148	159	183	212	245
IlaitaB15	232	174	184	244	157	165	171	209	248
IlaitaB16	229	218	172	244	151	168	198	209	245
IlaitaB17	238	218	181	244	157	165	192	209	245
IlaitaB18	232	222	178	256	148	162	204	209	257
IlaitaB19	229	222	175	247	?	159	189	209	251
IlaitaB20	232	230	184	247	148	165	195	212	260
Ingambils1	229	222	181	229	148	162	174	212	248
Ingambils2	232	218	178	247	?	168	180	209	251
Ingambils3	232	250	190	235	151	159	195	209	257
Ingambils4	232	238	193	250	148	165	210	212	251
Ingambils5	232	222	178	253	148	162	183	209	257
Ingambils6	232	226	196	?	154	165	192	212	248
Ingambils7	232	214	184	?	157	162	171	209	251
Ingambils8	235	222	169	253	148	159	195	212	245
Ingambils9	232	218	181	229	148	165	180	209	257
Ingambils10	229	214	181	244	148	159	189	209	260
Ingambils11	232	222	184	235	148	162	156	209	248
Ingambils12	235	158	178	241	166	156	195	209	257
Ingambils13	235	230	172	211	151	162	189	212	257
Ingambils14	229	218	178	247	154	168	195	209	242
Ingambils15	232	238	190	235	145	162	195	209	245
Ingambils16	232	230	175	211	148	162	183	206	248
Ingambils17	232	226	175	247	148	159	189	209	251
Ingambils18	235	234	169	211	145	162	183	212	257
Ingambils19	232	230	178	?	151	159	192	212	260
Ingambils20	232	226	172	244	151	165	174	215	257
Ingambils21	232	202	181	244	151	?	168	212	248
Kamanakor1	229	222	175	244	151	159	162	209	245
Kamanakor2	232	234	?	?	154	159	168	209	254
Kamanakor3	232	234	172	247	151	?	192	212	254
Kamanakor4	229	230	?	211	148	159	162	215	251
Kamanakor5	232	242	178	244	160	159	192	206	245
Kamanakor6	235	242	181	250	?	?	177	209	260
Kamanakor7	238	258	175	241	148	168	177	221	257
Kamanakor8	232	210	172	211	151	159	159	212	245
Kamanakor9	232	202	178	211	145	159	180	?	242
Kamanakor10	235	218	175	247	151	159	183	209	257
Kamanakor11	232	214	190	244	148	162	180	209	266
Kamanakor12	229	230	187	229	148	168	195	212	257
Kamanakor13	229	230	184	244	151	162	195	212	248
Kamanakor14	232	218	181	238	157	162	180	209	245
Kamanakor15	235	214	181	211	148	162	159	?	254
Kamanakor16	232	262	184	241	151	?	195	212	248
Kamanakor17	232	254	175	244	151	162	204	188	248
Kamanakor18	232	230	181	229	148	162	180	212	263
Kamanakor19	232	234	175	247	145	165	195	209	257
Kamanakor20	232	254	175	211	145	162	162	209	251
Kausagu1	232	214	178	247	142	162	189	209	254
Kausagu2	235	218	178	232	151	159	162	188	248
Kausagu3	229	266	163	244	157	159	201	209	254
Kausagu4	232	?	196	250	160	159	177	215	248
Kausagu5	235	214	205	247	148	159	186	206	272
Kausagu6	235	246	199	244	148	156	195	221	251
Kausagu7	238	230	169	247	145	165	180	209	254
Kausagu8	229	222	187	253	151	159	192	212	242
Kitikum1	235	226	175	244	145	171	180	212	263
Kitikum2	235	230	181	211	148	156	168	209	248
Kitikum3	235	258	178	?	145	165	192	215	248
Kitikum4	232	230	175	247	145	171	174	206	242
Kitikum5	232	246	193	259	145	165	189	212	290
Kitikum6	235	214	175	247	154	159	192	212	257
Kunjingini1	232	226	178	244	148	159	195	209	278
Kunjingini2	232	214	181	235	148	156	189	215	245
Kunjingini3	235	214	172	244	145	156	180	212	254
Kunjingini4	232	230	175	235	148	165	186	206	254
Kunjingini5	229	250	172	238	148	156	174	212	248
Kunjingini6	232	186	181	247	148	168	204	212	245
Kunjingini7	238	218	178	247	151	162	183	215	263
Kunjingini8	232	222	181	229	157	162	204	209	248
Kunjingini9	235	222	181	244	151	168	195	209	254
Kunjingini10	229	230	184	247	148	171	195	209	248
Kunjingini11	238	206	178	247	145	156	183	212	251
Kunjingini12	232	206	178	247	148	156	183	209	254
Kunjingini13	229	242	181	250	154	171	195	212	251
Kunjingini14	232	238	193	250	148	162	204	212	263
Kunjingini15	235	234	178	250	157	174	183	212	251
Kunjingini16	235	234	181	253	163	159	195	209	248
Kunjingini17	229	222	175	232	151	165	192	212	257
Kunjingini18	229	214	175	247	148	174	204	206	245
Kunjingini19	235	230	187	247	145	165	180	209	248
Kunjingini20	235	234	184	256	154	168	183	212	248
Kunjingini21	232	246	184	256	148	165	162	212	257
Kunjingini22	229	214	184	244	160	165	192	212	254
Kunjingini23	229	214	175	247	145	174	201	209	245
Kunjingini24	229	222	181	250	151	156	189	209	245
Kunjingini25	235	?	187	247	148	168	192	209	269
Kunjingini26	232	230	181	232	148	162	189	212	257
Kunjingini27	229	242	175	211	145	159	192	206	248
Kunjingini28	235	254	184	211	151	159	195	209	251
Kunjingini29	232	234	181	244	145	174	183	209	248
Kunjingini30	229	226	160	211	151	165	195	209	269
Kunjingini31	232	234	178	253	154	168	174	209	257
Kunjingini32	232	170	172	241	151	162	174	209	251
Kunjingini33	229	246	184	244	148	159	195	209	263
Kunjingini34	232	246	178	244	139	165	?	209	257
Kunjingini35	232	218	166	241	157	168	204	212	254
Kunjingini36	229	170	175	241	151	159	195	209	251
Kunjingini37	232	226	181	253	145	165	180	209	?
Kunjingini38	232	210	172	238	142	168	204	212	248
Nindigo1	229	222	172	235	148	156	195	209	245
Nindigo2	229	230	178	244	148	162	177	209	245
Nindigo3	229	242	202	211	157	159	183	212	245
Nindigo4	235	218	172	241	154	159	189	209	263
Nindigo5	229	230	187	253	151	159	177	212	245
Nindigo6	232	230	?	247	151	165	195	209	248
Nindigo7	229	242	184	244	151	162	204	209	248
Nindigo8	235	254	?	250	148	159	168	212	248
Nindigo9	238	230	175	247	148	165	183	212	239
Nindigo10	235	218	175	253	148	174	189	209	248
Nindigo11	229	222	172	238	148	156	195	209	245
Nindigo12	229	242	184	244	151	162	204	209	254
Nindigo13	235	214	184	253	151	159	183	209	245
Patigo1	235	230	184	259	145	162	180	215	254
Patigo2	235	250	172	247	151	168	174	212	248
Patigo3	229	?	175	?	?	156	180	209	260
Patigo4	232	218	178	211	148	165	192	209	266
Patigo5	235	230	175	253	145	171	168	209	251
Patigo6	232	206	178	256	148	159	171	212	245
Patigo7	235	226	184	259	151	174	195	212	257
Patigo8	229	234	187	220	148	159	180	?	251
Patigo9	232	246	175	211	148	165	204	209	248
Patigo10	226	230	163	256	148	159	195	212	245
Patigo11	235	226	175	244	148	156	183	212	248
Patigo12	232	242	160	223	154	159	189	215	254
Patigo13	232	238	181	250	148	159	195	209	248
Patigo14	229	226	196	241	145	165	183	212	245
Patigo15	229	206	178	253	154	159	195	218	257
Patigo16	232	222	175	244	148	162	198	209	257
Patigo17	238	?	?	244	160	156	?	209	254
Sunuhu1	232	246	172	247	148	165	207	218	263
Sunuhu2	229	246	187	235	148	165	174	209	290
Sunuhu3	232	206	184	?	151	168	186	209	257
Sunuhu4	232	222	169	?	148	159	168	218	248
Sunuhu5	229	230	175	241	151	159	195	212	251
Sunuhu6	232	?	187	244	148	165	180	212	236
Sunuhu7	235	226	190	?	157	168	195	212	260
Sunuhu8	226	?	187	235	148	159	183	212	248
Sunuhu9	229	210	178	211	184	165	183	212	?
Sunuhu10	229	230	178	235	166	165	192	209	254
Sunuhu11	235	230	178	238	151	171	189	206	248
Sunuhu12	232	230	175	247	148	159	177	209	266
Sunuhu13	229	238	178	247	148	165	198	212	248
Sunuhu14	229	218	172	244	163	156	183	212	257
Sunuhu15	235	234	193	250	154	?	174	212	245
Sunuhu16	232	218	184	247	151	165	177	212	245
Sunuhu17	229	226	175	?	151	162	186	212	257
Sunuhu18	232	234	181	211	148	165	177	218	251
Sunuhu19	232	238	184	247	148	159	174	218	251
Sunuhu20	232	230	175	253	145	162	195	212	248
Sunuhu21	235	230	187	247	154	159	192	215	260
Sunuhu22	229	218	169	211	151	156	183	209	251
Sunuhu23	?	210	178	244	148	156	189	212	245
Sunuhu24	232	230	169	235	157	162	180	209	251
Sunuhu25	235	222	184	244	148	162	159	209	248
Sunuhu26	232	214	?	?	148	168	213	209	245
Sunuhu27	235	210	181	235	151	162	189	206	248
Sunuhu28	238	226	175	247	145	162	183	188	248
Sunuhu29	232	?	178	244	154	168	174	212	245
Sunuhu30	229	186	166	?	148	162	192	209	254
Sunuhu31	?	206	?	244	151	162	183	212	245
Sunuhu32	232	234	175	247	145	162	180	209	260
Sunuhu33	229	230	154	250	151	162	180	209	257
Sunuhu34	235	246	178	241	166	159	156	212	245
Tatemba1	232	218	169	235	145	159	195	209	251
Tatemba2	235	218	178	253	154	159	207	212	248
Tatemba3	238	238	181	250	148	159	183	209	245
Tatemba4	232	222	169	253	148	156	195	209	272
Unknown1	229	246	196	244	148	162	192	212	266
Unknown2	232	214	178	235	145	159	183	209	269
Wisokum1	232	254	172	259	148	171	192	212	257
Wisokum2	232	254	187	211	145	159	174	209	242
Wisokum3	235	238	169	250	151	159	174	?	257
Wisokum4	238	234	181	256	148	165	195	209	254
Wisokum5	232	234	178	232	154	159	183	218	257
Sigimaru1	232	214	169	250	145	165	180	212	245
Sigimaru2	232	214	172	?	151	168	180	209	248
Sigimaru3	238	230	184	244	145	168	162	212	257
Sigimaru4	223	246	169	247	151	159	195	215	263
Sigimaru5	232	238	175	247	151	165	204	215	242
Sigimaru6	229	170	187	244	154	162	195	209	242
Sigimaru7	235	222	181	250	148	165	210	209	260
Sigimaru8	232	242	175	?	157	162	180	209	245
Sigimaru9	232	238	187	250	169	165	195	215	251
Sigimaru10	232	238	175	247	151	165	204	212	242
Sigimaru11	235	226	181	244	148	168	177	206	254
Sigimaru12	235	234	181	?	145	162	168	212	242
Sigimaru13	238	222	181	244	154	162	189	209	248
Sigimaru14	232	230	187	?	154	165	168	206	248
Sigimaru15	241	230	175	244	148	162	174	212	248
Sigimaru16	232	234	?	211	145	159	174	209	254
Sigimaru17	229	230	172	250	145	165	195	209	248
Sigimaru18	238	250	175	250	148	159	180	212	251
Sigimaru19	229	210	181	250	157	162	183	209	245
Sigimaru20	232	278	175	238	148	165	168	209	257
Sigimaru21	232	234	175	244	148	159	183	215	245
Sigimaru22	229	242	181	244	148	162	192	206	248
Sigimaru23	232	222	181	244	169	159	195	209	245
Sigimaru24	235	230	187	229	145	159	168	215	260
Sigimaru25	223	230	175	?	148	165	177	212	248
Sigimaru26	229	246	181	244	151	168	195	206	248
Sigimaru27	229	234	187	244	148	153	183	209	257
Sigimaru28	229	234	187	244	148	153	183	209	257
Sigimaru29	238	222	175	244	148	162	168	212	266
Sigimaru30	232	234	181	247	193	162	168	215	293
Sigimaru31	232	230	181	211	148	162	195	215	257
Sigimaru32	229	214	181	247	148	159	192	209	251
Sigimaru33	229	214	190	238	151	156	168	209	260
Sigimaru34	238	234	178	247	151	162	192	209	251
Sigimaru35	232	234	172	247	151	159	174	209	254
Sigimaru36	229	278	187	244	172	165	189	215	251
Sigimaru37	235	214	178	244	154	159	174	212	260
Sigimaru38	229	270	169	244	148	162	168	209	245
Sigimaru39	229	234	172	229	145	162	180	212	257
NewMala1	238	?	169	271	160	162	195	?	257
NewMala2	229	266	169	238	148	165	162	206	251
NewMala3	268	?	?	?	?	171	162	212	257
NewMala4	229	246	169	238	151	174	204	212	251
NewMala5	235	254	166	241	148	165	204	212	251
NewMala6	232	230	178	?	181	?	225	215	242
NewMala7	232	234	178	241	151	174	186	215	257
NewMala8	226	234	169	256	160	162	195	209	257
NewMala9	235	182	?	241	148	162	195	212	?
Olevuga1	238	266	178	241	148	159	207	206	251
Olevuga2	211	?	169	238	148	159	195	212	251
Ravusod1	229	266	169	241	148	165	207	206	251
Ravusod2	229	266	169	238	148	165	198	?	257
Ravusod3	229	230	178	244	142	162	180	185	251
Ravusod4	?	?	166	235	?	171	180	185	254
Ravusod5	235	254	169	247	163	165	177	215	257
Ravusod6	235	266	169	241	148	165	204	212	257
Toga1	232	230	178	253	145	174	195	221	251
Toga2	241	?	169	?	?	183	195	209	242
Toga3	232	234	166	235	163	162	195	212	251
Toga4	235	230	169	256	160	159	195	215	260
Toga5	235	230	169	256	160	159	195	215	260
Toga6	235	250	169	244	148	174	195	185	254
Bokolonga1	232	?	175	211	160	174	225	209	248
Bokolonga2	235	222	169	238	148	174	195	209	290
Bokolonga3	235	?	169	241	160	162	195	212	257
Bokolonga4	235	230	?	241	163	162	195	209	290
Bokolonga5	229	234	196	241	163	159	189	212	257
Bokolonga6	235	?	169	?	?	?	195	212	248
Bokolonga7	235	230	169	238	148	?	195	212	251
Bokolonga8	229	234	169	238	160	?	186	209	257
Bokolonga9	235	?	?	259	160	165	?	233	245
Bokolonga10	235	?	166	238	163	162	195	212	251
Bokolonga11	229	218	196	?	133	162	195	212	251
Bokolonga12	235	234	154	238	151	165	?	221	248
Bokolonga13	235	234	166	238	163	162	195	185	251
Bokolonga14	235	234	166	238	163	162	195	185	248
Bokolonga15	229	234	169	241	148	174	195	215	257
Bola1	250	170	?	247	151	?	183	?	242
Bola2	202	230	166	247	217	?	192	?	?
Bola3	229	258	178	247	172	174	?	239	251
Bola4	229	274	169	?	151	?	186	209	239
Bola5	220	?	178	247	145	?	225	239	?
Bola6	229	258	178	?	145	174	195	212	251
Bola7	229	?	?	247	157	159	198	185	254
Halavo1	205	206	169	?	163	162	171	233	257
Halavo2	244	?	154	259	157	162	225	?	?
Halavo3	235	170	169	226	184	159	192	212	260
Halavo4	229	274	169	238	151	162	198	215	272
Halavo5	238	218	169	241	148	162	195	233	284
Halavo6	235	218	169	250	163	156	195	212	224
Halavo7	235	230	178	250	151	162	180	212	248
Halavo8	238	258	169	238	148	162	195	?	?
Halavo9	229	218	196	223	148	159	195	209	251
Halavo10	229	234	169	250	163	162	195	233	254
Halavo11	229	238	190	259	145	165	195	212	287
Halavo12	229	286	169	247	163	165	195	215	248
Halavo13	229	234	169	247	163	159	195	218	272
Halavo14	229	234	169	223	163	159	195	212	254
Halavo15	229	230	184	?	148	156	195	233	263
Halavo16	235	170	169	253	163	?	180	185	257
Halavo17	229	?	169	253	163	171	195	209	251
Halavo18	235	?	169	247	145	174	195	209	260
Halavo19	229	234	169	253	148	159	192	221	260
Halavo20	235	258	178	253	133	174	195	212	248
Halavo21	241	230	175	238	199	174	162	185	248
Halavo22	229	258	178	250	145	162	195	212	248
Halavo23	238	?	169	238	151	162	195	209	260
Halavo24	?	230	172	247	151	171	192	221	257
Halavo25	238	218	169	247	163	162	195	233	257
Halavo26	226	234	169	256	148	168	195	212	242
Halavo27	244	206	?	226	181	?	225	224	?
Halavo28	226	?	196	253	?	?	195	?	254
Halavo29	?	230	169	253	?	174	171	185	?
Halavo30	?	?	178	247	160	168	162	209	260
Halavo31	235	234	169	250	148	165	195	212	248
Halavo32	229	230	175	238	151	174	162	185	251
Halavo33	229	218	178	?	145	162	195	212	248
Halavo34	235	234	181	238	?	174	180	209	257
Halavo35	238	218	193	238	163	162	198	212	257
Halavo36	235	?	169	247	?	165	195	215	251
Halavo37	238	?	169	250	163	162	195	233	254
Halavo38	229	?	169	223	163	159	198	233	287
Halavo39	229	?	?	223	163	159	198	212	251
Halavo40	229	206	?	250	163	162	195	233	?
Halavo41	232	250	187	250	142	168	195	209	248
Halavo42	229	234	169	241	187	162	180	?	257
Halavo43	229	?	169	?	?	?	174	185	251
Haleta1	229	230	178	250	145	174	225	212	251
Haleta2	232	230	178	?	160	?	195	?	257
Haleta3	244	?	?	226	?	174	198	?	251
Haleta4	232	270	175	241	145	171	195	?	242
Haleta5	229	266	196	250	163	162	195	212	254
Haleta6	244	234	187	?	163	177	174	?	266
Kalarekeha1	232	234	175	250	148	162	189	215	242
Kalarekeha2	232	?	?	250	151	168	162	209	245
Voloa1	244	170	178	256	?	165	174	?	251
Voloa2	235	246	193	265	154	174	171	185	248
Voloa3	238	218	169	256	148	174	195	230	248
Voloa4	244	?	187	256	163	165	?	?	248
Voloa5	232	242	175	250	151	183	195	212	?
Voloa6	232	242	175	250	151	159	171	212	242
Voloa7	?	?	178	250	151	183	195	?	242
Voloa8	244	?	169	?	163	165	189	212	242
Voloa9	?	222	?	?	148	174	225	233	242
Voloa10	229	214	?	?	151	174	168	?	260
Gairavu1	232	274	175	247	151	168	180	215	239
Gairavu2	229	234	178	256	187	162	180	215	242
Gairavu3	229	234	?	256	160	162	180	215	242
Hanuvavine1	232	250	?	238	133	?	171	?	260
Hanuvavine2	232	254	190	238	151	168	180	215	248
Hanuvavine3	232	234	175	247	187	162	180	209	290
Hanuvavine4	235	174	178	247	187	162	180	?	272
Hanuvavine5	229	242	169	256	160	174	186	218	260
Hanuvavine6	235	234	175	247	151	162	180	209	290
Hanuvavine7	235	266	175	247	151	162	180	209	290
Hanuvavine8	235	206	175	247	163	156	180	221	242
Hanuvavine9	229	230	166	238	151	165	180	209	248
Hanuvavine10	232	234	166	241	163	162	180	215	257
Hanuvavine11	229	234	169	241	151	162	180	218	272
Hanuvavine12	211	234	175	241	151	162	180	209	290
Hanuvavine13	235	246	169	247	154	162	180	209	257
Hanuvavine14	235	218	169	223	160	159	195	233	287
Hanuvavine15	235	206	187	247	163	162	180	212	251
Hanuvavine16	232	250	190	247	145	162	180	209	260
Hanuvavine17	232	234	175	253	160	162	195	212	251
Hanuvavine18	235	170	190	247	160	162	171	209	248
Hanuvavine19	229	234	169	241	160	162	171	215	257
Hanuvavine20	?	?	?	259	133	177	183	224	242
Hanuvavine21	232	?	?	247	187	168	180	215	248
Hanuvavine22	229	266	169	238	148	162	180	206	248
Hanuvavine23	235	234	175	247	151	162	180	209	290
Hanuvavine24	235	234	175	247	187	162	180	215	257
Hanuvavine25	232	274	175	238	151	168	180	215	248
Hanuvavine26	232	234	?	247	?	174	225	215	257
Hanuvavine27	229	234	178	247	187	165	171	209	290
Hanuvavine28	235	234	175	247	151	162	180	209	290
Hanuvavine29	244	242	166	?	154	156	171	215	230
Vutu1	226	?	?	214	?	156	192	185	230
Vutu2	235	170	169	241	160	162	195	224	251
Vutu3	229	226	169	247	160	159	198	212	242
Vutu4	226	234	169	?	148	159	195	212	242
Vutu5	226	206	178	226	160	?	195	?	242
Vutu6	229	226	172	247	160	159	195	233	257
Vutu7	235	226	193	?	160	159	195	?	242
Vutu8	235	234	166	238	163	162	198	212	245
Vutu9	?	?	166	250	163	159	195	224	?
Vutu10	232	234	196	250	163	162	195	212	254
Vutu11	229	218	196	250	148	159	198	209	224
Vutu12	226	234	169	250	133	?	195	212	248
Vutu13	229	226	196	247	160	159	198	?	257
Vutu14	229	230	?	247	154	171	198	?	242
Tetere04_1	232	222	169	247	157	?	?	212	260
Tetere04_2	229	254	190	238	160	?	180	209	248
Tetere04_3	232	210	166	244	151	165	192	221	260
Tetere04_4	235	222	169	?	?	159	198	212	?
Tetere04_5	235	238	169	?	?	159	198	215	257
Tetere04_6	232	230	169	244	157	?	198	215	260
Tetere04_7	238	230	193	211	154	?	180	212	248
Tetere04_8	235	218	169	238	160	?	186	221	290
Tetere04_9	238	234	193	211	148	?	180	?	251
Tetere04_10	229	230	169	253	151	162	180	212	260
Tetere04_11	232	230	193	238	160	?	186	212	245
Tetere04_12	232	222	193	244	145	?	186	209	251
Tetere04_13	232	222	193	244	154	162	183	?	251
Tetere04_14	232	226	169	241	145	162	186	290	251
Tetere04_15	235	222	175	?	145	168	180	?	260
Tetere04_16	232	218	?	211	?	162	?	?	254
Tetere04_17	232	222	169	238	154	159	180	215	251
Tetere04_18	232	222	181	238	145	162	180	212	245
Tetere04_19	235	230	169	238	148	162	180	215	260
Tetere04_20	229	218	166	244	142	?	180	212	260
Tetere04_21	232	222	193	247	145	159	198	209	251
Tetere04_22	232	230	?	241	151	165	186	221	251
Tetere04_23	229	206	175	238	142	?	186	209	260
Tetere04_24	235	226	169	?	160	?	183	212	239
Tetere04_25	229	222	?	241	148	168	192	215	287
Tetere04_26	232	234	169	238	154	?	180	215	251
Tetere04_27	232	226	169	241	154	159	189	209	251
Tetere04_28	232	218	175	241	151	165	186	212	245
Tetere04_29	232	230	181	223	190	?	186	212	245
Tetere04_30	232	238	190	241	151	165	?	209	254
Tetere04_31	235	226	175	223	151	159	180	215	251
Tetere04_32	238	258	175	241	145	168	180	215	257
Tetere04_33	232	230	169	241	151	165	180	212	251
Tetere04_34	235	230	193	223	148	162	180	212	260
Tetere04_35	235	254	175	250	154	156	183	209	260
Tetere04_36	229	222	184	247	148	?	183	?	287
Tetere04_37	232	206	?	238	163	?	159	218	266
Tetere04_38	232	234	169	241	160	162	180	212	260
Tetere04_39	235	218	175	241	160	171	180	221	251
Tetere04_40	235	?	169	244	154	171	180	215	239
Tetere04_41	232	234	181	211	154	162	186	221	245
Tetere04_42	229	238	175	238	151	162	204	224	251
Tetere04_43	229	222	175	238	145	162	180	212	254
Tetere04_44	235	230	169	241	148	159	195	215	254
Tetere04_45	235	238	169	238	163	165	180	209	260
Tetere13_1	226	270	178	238	145	174	195	215	260
Tetere13_2	232	238	169	241	145	165	183	212	290
Tetere13_3	235	246	169	241	154	165	171	206	251
Tetere13_4	232	234	166	241	145	162	195	212	260
Tetere13_5	232	242	196	241	148	174	180	209	257
Tetere13_6	232	258	169	244	154	171	189	221	260
Tetere13_7	232	250	166	244	148	165	183	215	257
Tetere13_8	229	270	169	253	151	165	198	215	254
Tetere13_9	235	242	175	241	142	174	180	221	251
Tetere13_10	232	238	169	238	151	165	195	218	248
Tetere13_11	235	218	175	256	160	159	195	215	248
Tetere13_12	232	226	169	238	145	159	195	215	248
Tetere13_13	235	262	175	241	190	159	195	212	248
Tetere13_14	232	230	187	238	151	159	180	212	254
Tetere13_15	235	234	178	238	160	165	183	233	251
Tetere13_16	229	218	184	241	145	159	204	209	251
Tetere13_17	?	242	172	?	142	174	195	215	248
Tetere13_18	235	254	175	256	160	168	180	218	251
Tetere13_19	232	250	178	244	160	159	195	185	287
Tetere13_20	232	242	196	256	142	174	195	215	251
Tetere13_21	229	234	196	256	154	174	180	212	251
Tetere13_22	235	242	?	256	142	174	195	215	251
Tetere13_23	235	230	175	241	151	174	204	206	260
Tetere13_24	232	258	172	253	151	165	198	212	248
Tetere13_25	232	242	?	256	142	174	195	215	248
Tetere13_26	238	230	178	247	163	159	189	185	248
Tetere13_27	235	266	169	238	148	165	207	206	251
Tetere13_28	229	214	163	241	151	174	186	212	260
Tetere13_29	232	234	?	241	151	159	186	212	257
Tetere13_30	229	234	166	253	151	162	198	209	251
Tetere13_31	253	174	175	244	?	183	195	?	248
Tetere13_32	235	258	?	238	151	162	192	221	257
Tetere13_33	232	222	166	250	151	186	183	209	260
Tetere13_34	232	246	190	253	154	159	198	221	296
Tetere13_35	229	234	169	244	142	162	201	233	?
Tetere13_36	229	222	?	256	145	162	198	206	254
Tetere13_37	229	250	160	238	145	159	195	221	293
Tetere13_38	235	258	175	241	151	162	195	212	248
Tetere13_39	226	274	175	238	154	168	180	221	248
Auki1	232	242	196	256	142	162	180	215	251
Auki2	244	230	?	226	?	?	195	206	260
Auki3	235	242	187	247	154	162	180	212	251
Auki4	229	218	178	241	145	159	204	209	251
Auki5	235	242	190	256	187	162	195	212	248
Auki6	232	206	?	?	?	159	195	?	242
Auki7	235	258	181	241	154	159	195	215	251
Auki8	229	230	169	244	145	162	180	209	251
Auki9	235	210	193	241	148	168	180	209	248
Auki10	205	194	178	241	187	?	?	?	?
Auki11	235	?	187	211	?	159	180	?	260
Auki12	229	222	166	241	145	159	204	215	251
Auki13	235	222	178	250	145	168	195	233	248
Polomuhu1	241	270	190	199	148	162	225	221	299
Polomuhu2	235	170	166	226	181	159	177	?	242
Polomuhu3	226	246	169	235	148	165	204	206	251
Polomuhu4	229	270	193	238	151	174	162	236	251
Polomuhu5	?	270	169	?	160	162	225	185	?
Polomuhu6	202	206	166	238	148	165	207	?	242
Polomuhu7	229	230	169	241	148	165	195	212	257
Polomuhu8	229	230	172	223	148	171	204	209	257
Polomuhu9	235	170	190	253	160	162	171	221	299
Polomuhu10	229	274	175	247	151	168	195	212	251
Polomuhu11	226	274	193	238	148	165	198	206	251
Polomuhu12	229	198	166	253	175	174	180	215	245
Polomuhu13	235	234	193	250	148	162	171	206	239
Polomuhu14	?	170	166	256	160	162	171	221	248
Polomuhu15	205	234	?	?	196	?	162	215	248
Polomuhu16	229	242	175	250	148	174	195	215	239
Polomuhu17	232	266	190	259	163	156	195	212	239
Polomuhu18	229	254	193	247	145	162	195	236	251
Polomuhu19	235	170	166	256	145	?	153	212	251
Polomuhu20	250	234	169	265	187	162	222	?	266
Polomuhu21	226	246	193	247	148	174	195	215	266
Polomuhu22	235	246	193	238	154	174	180	215	266
Polomuhu23	235	170	190	?	160	162	171	221	?
Polomuhu24	235	230	193	238	154	?	186	185	266
Polomuhu25	235	246	193	253	154	174	171	185	266
Polomuhu26	229	230	196	256	145	162	195	236	251
Polomuhu27	226	274	175	253	154	174	171	215	248
Polomuhu28	?	170	178	247	235	156	186	212	?
Polomuhu29	?	238	?	?	133	?	174	212	248
Polomuhu30	226	234	169	265	148	174	195	215	242
Polomuhu31	235	170	190	247	160	174	171	218	?
Polomuhu32	226	270	166	247	148	174	195	215	251
Polomuhu33	226	246	193	247	148	174	171	215	266
Polomuhu34	202	274	178	?	151	162	180	212	?
Polomuhu35	238	170	166	247	163	159	189	185	251
Polomuhu36	229	254	196	250	145	162	195	?	257
Polomuhu37	235	222	190	?	160	162	171	221	242
Polomuhu38	229	230	172	238	151	156	186	209	290
Polomuhu39	229	234	?	199	154	162	180	215	257
Polomuhu40	?	234	?	241	163	165	177	?	242
Polomuhu41	226	258	178	247	145	174	192	212	251
Polomuhu42	235	170	190	?	160	?	171	221	242
Polomuhu43	?	170	181	226	136	174	174	?	242
Polomuhu44	235	170	190	253	160	162	171	221	?
Polomuhu45	205	258	154	?	?	174	180	212	257
Tavulea1	259	234	157	238	139	174	180	209	266
Tavulea2	235	206	154	238	148	?	162	209	266
Tavulea3	226	202	166	238	151	?	174	?	251
Tavulea4	235	242	193	?	151	174	195	215	266
Tavulea5	226	246	193	247	148	174	195	215	266
Tavulea6	229	238	?	256	151	174	195	212	251
Tavulea7	232	230	169	244	151	162	195	215	239
Tavulea8	235	198	169	244	148	156	180	236	248
Tavulea9	235	?	169	256	?	174	225	215	251
Tavulea10	220	?	169	247	163	174	225	215	239
Tavulea11	226	206	166	247	148	174	186	215	251
Tavulea12	226	246	169	247	148	174	186	215	251
Tavulea13	214	?	169	199	?	162	195	236	251
Tavulea14	241	230	169	256	136	162	195	236	251
Tavulea15	226	246	193	247	148	174	195	215	266
Tavulea16	229	230	169	235	?	162	186	236	248
Tavulea17	226	?	193	241	151	168	198	215	239
Tavulea18	226	234	193	241	151	168	198	215	266
Tavulea19	226	234	193	241	163	168	195	215	251
Tavulea20	235	242	166	247	151	174	195	215	257
Tavulea21	235	230	166	238	151	162	195	215	290
Tavulea22	235	258	172	238	175	156	192	206	245
Tavulea23	235	242	166	250	151	162	195	215	257
Tavulea24	229	234	169	241	163	162	195	212	248
Tavulea25	229	230	181	238	151	162	186	209	290
Tavulea26	229	230	181	253	154	162	180	209	251
Tavulea27	214	206	?	?	148	174	195	?	?
Tavulea28	232	230	169	244	151	162	195	215	239
Tavulea29	226	246	193	247	148	174	195	215	266
Tavulea30	211	274	?	238	?	150	225	?	263
Tavulea31	229	?	166	247	163	162	195	215	251
Tavulea32	229	266	190	253	175	162	180	215	251
Tavulea33	226	258	169	244	154	?	186	224	272
Vura1	229	234	178	256	148	162	180	215	242
Vura2	238	234	190	244	?	159	225	215	248
Vura3	235	266	193	253	142	159	180	209	251
Vura4	229	266	169	259	163	156	195	212	239
Vura5	232	?	175	235	148	171	192	212	257
Vura6	?	286	163	199	145	171	195	?	257
Vura7	229	286	169	241	148	165	207	206	251
Vura8	235	250	172	238	148	162	192	215	239
Vura9	229	266	169	250	148	165	189	206	242
Vura10	226	?	166	241	157	165	195	209	257
Vura11	229	258	178	247	154	174	186	212	245
Vura12	235	230	178	256	148	162	180	212	242
Vura13	229	234	169	250	148	159	180	215	239
Vura14	241	170	169	211	160	162	186	224	248
Vura15	226	234	175	235	148	?	195	?	251
Vura16	226	174	166	247	?	165	186	206	?
Vura17	229	234	178	241	187	162	180	215	257
Vura18	235	?	169	?	148	165	225	185	239
Vura19	229	230	178	247	145	156	192	206	242
Vura20	259	270	?	199	145	162	162	212	236
Vura21	229	258	178	250	154	165	204	206	242
Vura22	229	230	184	235	151	159	183	209	257
Vura23	229	?	178	256	157	159	180	206	242
Vura24	226	254	175	256	148	162	186	?	245
Vura25	235	230	172	241	151	165	204	209	266
Vura26	238	266	178	250	163	159	180	185	242
Vura27	232	270	175	241	154	174	192	218	257
Vura28	235	234	187	247	142	165	195	215	251
Vura29	229	170	169	250	148	165	186	212	242
Vura30	226	266	175	250	148	162	177	212	254
Vura31	229	266	169	241	148	165	207	206	251
Vura32	238	222	169	241	148	174	195	212	284
Vura33	232	274	?	238	151	168	180	215	248
Vura34	226	242	166	250	151	174	195	215	257
Vura35	235	230	193	247	148	174	195	209	290
Vura36	?	?	169	250	157	165	195	?	257
Vura37	226	242	169	238	160	165	186	212	248
Vura38	226	242	169	241	151	174	195	212	257
Vura39	226	254	?	238	151	162	195	212	257
Vura40	232	182	166	241	145	171	192	218	251
Vura41	235	254	166	256	?	180	195	215	251
Vura42	?	198	?	244	148	150	180	215	251
Vura43	229	266	169	250	148	165	162	206	242
Vura44	229	?	169	241	151	?	177	206	257
Vura45	226	?	166	235	148	165	195	212	251
Vura46	229	?	169	241	148	?	207	206	251
Vura47	235	266	166	253	142	159	180	209	251
Vura48	235	254	175	?	148	159	177	209	239
Vura49	229	266	169	241	148	165	207	206	251
Vura50	250	?	166	247	145	?	225	?	?
Vura51	229	258	169	244	145	?	195	212	272
Vura52	226	230	175	241	148	174	162	212	251
Vura53	229	238	181	256	145	165	183	212	263
Vura54	229	242	169	253	160	174	186	218	260
Vura55	229	230	178	250	154	165	204	212	245
Vura56	235	246	172	247	154	165	195	212	266
Vura57	235	270	166	247	?	174	195	209	266
Vura58	235	246	193	265	154	165	195	212	248
Koilovala1	238	218	169	250	151	162	195	212	245
Koilovala2	238	238	187	250	151	162	198	221	290
Koilovala3	235	222	169	250	151	162	186	233	248
Koilovala4	238	?	169	241	148	165	195	?	251
Koilovala5	229	230	169	238	151	174	180	212	251
Koilovala6	250	258	169	244	136	174	225	?	260
Koilovala7	238	230	178	253	163	159	?	185	260
Koilovala8	244	?	?	241	139	171	189	?	257
Koilovala9	250	?	169	241	154	159	159	?	257
Koilovala10	250	?	169	229	154	174	162	?	257
Koilovala11	226	270	193	238	154	174	165	224	266
Koilovala12	235	230	178	238	163	162	189	212	251
Koilovala13	229	266	169	247	151	165	195	209	266
Koilovala14	238	234	169	241	148	174	195	212	257
Koilovala15	235	222	178	250	163	174	195	221	260
Koilovala16	229	266	169	247	151	165	195	209	266
Koilovala17	214	230	169	256	163	174	195	185	260
Koilovala18	250	?	169	241	139	174	189	?	257
Vuranimala1	226	?	193	235	133	174	222	212	257
Vuranimala2	244	?	178	241	145	162	?	239	248
Vuranimala3	244	234	154	229	151	174	195	?	248
Vuranimala4	?	206	169	238	160	165	198	?	?
Vuranimala5	226	234	169	241	148	165	195	212	242
Vuranimala6	226	234	169	238	160	165	195	212	257
Vuranimala7	226	170	190	238	160	165	171	209	257
Vuranimala8	229	?	169	238	151	165	198	209	290
Vuranimala9	229	?	175	223	?	168	195	185	?
Vuranimala10	226	246	193	247	148	174	195	215	266
Vuranimala11	226	234	169	241	148	165	195	212	257
Vuranimala12	229	242	169	238	160	159	198	233	248
Vuturua1	250	?	175	241	148	168	195	185	248
Vuturua2	232	274	175	238	151	168	180	206	248
Vuturua3	232	?	181	223	151	174	195	206	?
Vuturua4	229	238	175	241	145	174	195	?	245
Vuturua5	229	230	175	241	151	174	195	212	251
Luganville1	235	226	178	253	163	174	195	209	257
Luganville2	235	258	178	250	148	159	195	212	251
Luganville3	235	186	190	247	157	174	177	215	254
Luganville4	235	226	178	211	148	174	195	209	257
Luganville5	229	206	178	211	145	177	192	209	251
Luganville6	232	218	169	229	148	174	195	215	254
Luganville7	235	218	184	247	154	165	195	212	251
Nambauk1	232	218	181	211	154	159	177	206	284
Nambauk2	232	314	184	247	151	168	195	212	290
Nambauk3	232	314	184	247	154	168	198	215	254
Nambauk4	232	?	184	247	154	165	195	212	251
Nambauk5	232	218	178	211	148	168	177	206	242
Nambauk6	232	314	178	247	148	168	195	206	254
Nambauk7	232	206	178	211	148	177	195	212	284
Nambauk8	250	306	184	247	154	168	195	212	248
Nambauk9	232	206	178	211	148	174	195	212	284
Nambauk10	235	218	184	211	154	177	195	206	290
PortOrly1	235	186	190	247	154	168	198	215	251
PortOrly2	235	314	190	247	151	168	198	215	290
PortOrly3	235	322	190	247	151	168	195	215	290
PortOrly4	235	186	190	247	151	168	198	215	290
PortOrly5	235	310	?	247	151	168	198	215	290
PortOrly6	235	310	193	247	151	168	198	215	251
PortOrly7	235	310	190	247	151	168	198	215	290
